# Supplementary material for: Oncocytic Adrenocortical Carcinoma with Somatic Pathogenic Variants of NF1 and TP53 Genes in a Young Adult Harboring a Germline Likely Pathogenic Variant in CEL Gene: From Hyperandrogenemia of Dual (Adrenal–Ovarian) Cause to Oocyte Preservation and Mitotane Initiation
Source: Diagnostics (Basel). 2026 Jun 22;16(12):1935. doi: 10.3390/diagnostics16121935 (PMC13297793; doi:10.3390/diagnostics16121935)
Supplement: Supplementary file 1 [file diagnostics-16-01935-s001.zip]

Archive with 1 entries (1 files):
- diagnostics-4273182-supplementary.pdf
